# Supplementary material for: ‘Breathing Fire’: Impact of Prolonged Bushfire Smoke Exposure in People with Severe Asthma
Source: Int J Environ Res Public Health. 2022 Jun 16;19(12):7419. doi: 10.3390/ijerph19127419 (PMC9224478; doi:10.3390/ijerph19127419)
Supplement: Supplementary file 1 [file ijerph-19-07419-s001.zip]

Archive with 1 entries (1 files):
- ijerph-1734948-supplementary.pdf
